# Supplementary material for: Global Disparities and Trends in Radiotherapy for Early-Stage Glottic Cancer
Source: Curr Oncol. 2026 Apr 29;33(5):259. doi: 10.3390/curroncol33050259 (PMC13206154; doi:10.3390/curroncol33050259)
Supplement: Supplementary file 1 [file curroncol-33-00259-s001.zip]

Archive with 1 entries (1 files):
- curroncol-4215245-supplementary.pdf
